# Supplementary material for: Microbiological Contamination of the Office Environment in Dental and Medical Practice
Source: Antibiotics (Basel). 2021 Nov 10;10(11):1375. doi: 10.3390/antibiotics10111375 (PMC8614722; doi:10.3390/antibiotics10111375)
Supplement: Supplementary file 1 [file antibiotics-10-01375-s001.zip]

Archive with 1 entries (1 files):
- antibiotics-1447406-supplementary.pdf
